# Supplementary material for: Pentacoordinated Organotin(IV) Complexes as an Alternative in the Design of Highly Efficient Optoelectronic and Photovoltaic Devices: Synthesis and Photophysical Characterization
Source: Int J Mol Sci. 2023 Mar 9;24(6):5255. doi: 10.3390/ijms24065255 (PMC10049675; doi:10.3390/ijms24065255)
Supplement: Supplementary file 1 [file ijms-24-05255-s001.zip]

Archive with 1 entries (1 files):
- ijms-2205345-supplementary.pdf
